# Supplementary material for: Feasibility of Mouth-to-Mouth Ventilation through FPP2 Respirator in BLS Training during COVID-19 Pandemic (MOVERESP Study): Simulation-Based Study
Source: Children (Basel). 2022 Nov 15;9(11):1751. doi: 10.3390/children9111751 (PMC9688859; doi:10.3390/children9111751)
Supplement: Supplementary file 1 [file children-09-01751-s001.zip]

Archive with 1 entries (1 files):
- children-1933883-supplementary.mp4
